# Supplementary material for: Transcatheter aortic valve implantation for a patient with both severe aortic stenosis and membranous ventricular septal aneurysm: a case report
Source: Eur Heart J Case Rep. 2025 May 8;9(5):ytaf230. doi: 10.1093/ehjcr/ytaf230 (PMC12090047; doi:10.1093/ehjcr/ytaf230)
Supplement: ytaf230_Supplementary_Data [file ytaf230_supplementary_data.zip]

Archive with 6 entries (6 files):
- Figure S-1a.mp4
- Figure S-1b.mp4
- Figure S-2a.mp4
- Figure S-2b.mp4
- Figure S-2c.mp4
- FIgure S-3.mp4
